# Supplementary material for: Star Polymers as Non-Viral Carriers for Apoptosis Induction
Source: Biomolecules. 2022 Apr 19;12(5):608. doi: 10.3390/biom12050608 (PMC9139127; doi:10.3390/biom12050608)
Supplement: Supplementary file 1 [file biomolecules-12-00608-s001.zip]

Archive with 1 entries (1 files):
- biomolecules-1658324-supplementary.pdf
